# Supplementary material for: Effectiveness of Self-Adhesive Resin Luting Cement in CAD-CAM Blocks—A Systematic Review and Meta-Analysis
Source: Materials (Basel). 2023 Apr 10;16(8):2996. doi: 10.3390/ma16082996 (PMC10140979; doi:10.3390/ma16082996)
Supplement: Supplementary file 1 [file materials-16-02996-s001.zip]

Archive with 1 entries (1 files):
- materials-2277936-supplementary.pdf
